# Supplementary material for: Central-line team effort: Recognizing insertion-site concerns in nursing homes
Source: Infect Control Hosp Epidemiol. 2023 Aug 4;44(11):1887–9. doi: 10.1017/ice.2023.165 (PMC10665860; doi:10.1017/ice.2023.165)
Supplement: Supplementary file 1 [file S0899823X23001654sup.zip]

Archive with 2 entries (2 files):
- S0899823X23001654sup001.pdf
- S0899823X23001654sup002.pdf
